# Supplementary material for: Quantitative Assessment of Tumor Contact with Neurogenic Zones and Its Effects on Survival: Insights beyond Traditional Predictors
Source: Cancers (Basel). 2024 Apr 29;16(9):1743. doi: 10.3390/cancers16091743 (PMC11083354; doi:10.3390/cancers16091743)
Supplement: Supplementary file 1 [file cancers-16-01743-s001.zip]

Archive with 1 entries (1 files):
- cancers-2953692-supplementary.pdf
